# Supplementary material for: Cell cycle activity correlates with increased anti‐tumor immunity in diverse cancers
Source: Clin Transl Med. 2020 Jun 16;10(2):e98. doi: 10.1002/ctm2.98 (PMC7403834; doi:10.1002/ctm2.98)
Supplement: Supplementary file 1 — Supporting Information [file CTM2-10-e98-s001.xlsx]

## Sheet: Table S1
Table S1. The gene sets that represent different immune signatures, cell cycle and DNA damage repair pathways.
Immune signature								Pathways
CD8+ T cells	Immune cytolytic activity	CD4+ regulatory T cells	Pro-inflammatory cytokines	Anti-inflammatory cytokines	M1 macrophages	M2 macrophages		Cell cycle	Base excision repair	DNA replication	Homologous recombination	Mismatch repair	Nucleotide excision repair	p53 signaling	Spliceosome
CD8A	PRF1	CTLA4	IFNG	TGFB1	FCGR1A	MRC1		CCND1	PARP1	DNA2	ATM	MSH6	CCNH	ATM	CDC5L
	GZMA	FOXP3	IL1A	IL10	IDO1	TGM2		CCND2	PARP4	FEN1	BARD1	LIG1	CDK7	APAF1	DDX5
		GPR15	IL1B	IL4	SOCS1	FCER2		CCND3	APEX1	LIG1	BLM	MLH1	CETN2	FAS	DHX8
		IL32	IL2	IL11	CXCL10	CCL22		CDK4	FEN1	MCM2	BRCA1	MSH2	ERCC8	ATR	DHX15
		IL4						CDK6	HMGB1	MCM3	BRCA2	MSH3	DDB1	BAX	HNRNPA1
		IL5						RB1	LIG1	MCM4	MRE11A	PCNA	DDB2	CCND1	HNRNPC
								RBL1	LIG3	MCM5	NBN	PMS2	ERCC1	BCL2	HNRNPK
								RBL2	MPG	MCM6	POLD1	POLD1	ERCC2	BCL2L1	HNRNPU
								ABL1	MUTYH	MCM7	POLD2	POLD2	ERCC3	BID	HSPA1A
								HDAC1	NTHL1	PCNA	RAD51	RFC1	ERCC4	CASP3	HSPA1B
								HDAC2	OGG1	POLA1	RAD51C	RFC2	ERCC5	CASP8	HSPA1L
								E2F1	PCNA	POLD1	RAD52	RFC3	ERCC6	CASP9	HSPA2
								E2F2	POLB	POLD2	RBBP8	RFC4	GTF2H1	CCNB1	HSPA6
								E2F3	POLD1	POLE	RPA1	RFC5	GTF2H2	CCND2	HSPA8
								E2F4	POLD2	POLE2	RPA2	RPA1	GTF2H3	CCND3	MAGOH
								E2F5	POLE	PRIM1	RPA3	RPA2	GTF2H4	CCNE1	HNRNPM
								TFDP1	POLE2	PRIM2	SSBP1	RPA3	LIG1	CCNG1	NCBP1
								TFDP2	TDG	RFC1	TOP3A	SSBP1	MNAT1	CCNG2	NHP2L1
								GSK3B	UNG	RFC2	XRCC2	EXO1	PCNA	CDK1	PCBP1
								TGFB1	XRCC1	RFC3	XRCC3	POLD3	POLD1	CDK2	PLRG1
								TGFB2	MBD4	RFC4	SHFM1	MLH3	POLD2	CDK4	RP9
								TGFB3	PARP2	RFC5	RAD54L	RPA4	POLE	CDK6	TRA2B
								SMAD2	PARP3	RPA1	TOP3B	POLD4	POLE2	CDKN1A	SNRNP70
								SMAD3	POLD3	RPA2	BRE		RAD23A	CDKN2A	SNRPA
								SMAD4	SMUG1	RPA3	RAD50		RAD23B	CHEK1	SNRPA1
								MYC	APEX2	SSBP1	POLD3		RFC1	DDB2	SNRPB
								ZBTB17	POLL	RNASEH2A	TOPBP1		RFC2	GADD45A	SNRPB2
								CDKN2A	POLE3	POLD3	RAD54B		RFC3	SFN	SNRPC
								CDKN2B	NEIL3	POLA2	RPA4		RFC4	IGF1	SNRPD1
								CDKN2C	POLE4	RPA4	SYCP3		RFC5	IGFBP3	SNRPD2
								CDKN2D	POLD4	POLE3	UIMC1		RPA1	CD82	SNRPD3
								CDKN1B	NEIL1	POLE4	POLD4		RPA2	MDM2	SNRPE
								CDKN1C	NEIL2	POLD4	BRCC3		RPA3	MDM4	SNRPF
								CDKN1A		RNASEH2B	PALB2		XPA	GADD45B	SNRPG
								CCNE1		RNASEH2C	MUS81		XPC	SERPINE1	U2AF1
								CCNE2		RNASEH1	BRIP1		CUL4B	SERPINB5	SF3A2
								CDK2			FAM175A		CUL4A	PMAIP1	DHX16
								SKP1			EME1		RBX1	PTEN	PRPF18
								CUL1					POLD3	RRM2	BUD31
								RBX1					RPA4	SIAH1	SART1
								SKP2					POLE3	THBS1	PRPF4
								CCNA2					POLE4	TP53	PRPF3
								CCNA1					POLD4	TP73	EFTUD2
								CDC6					GTF2H5	TSC2	SNRNP40
								CDC45					GTF2H2C	PPM1D	DDX23
								CDC7						TNFRSF10B	AQR
								DBF4						CCNB2	EIF4A3
								CDK1						CCNE2	DHX38
								CCNB1						EI24	DDX46
								CCNB2						TP53I3	RBM8A
								CCNB3						SIVA1	THOC1
								CDC25B						GADD45G	PQBP1
								CDC25C						CHEK2	SF3B4
								YWHAZ						RCHY1	SMNDC1
								YWHAB						BBC3	BCAS2
								YWHAQ						SESN1	SF3A1
								YWHAE						RRM2B	PPIE
								YWHAH						SHISA5	PPIH
								YWHAG						GTSE1	CHERP
								PLK1						CYCS	SLU7
								WEE1						STEAP3	PRPF8
								WEE2						RPRM	USP39
								PKMYT1						TP53AIP1	TXNL4A
								CCNH						PERP	TCERG1
								CDK7						RFWD2	SF3A3
								ANAPC1						ZMAT3	SF3B2
								ANAPC2						SESN2	SNRNP27
								CDC27						AIFM2	LSM6
								ANAPC4						GORAB	DDX42
								ANAPC5						SESN3	U2AF2
								CDC16							PUF60
								ANAPC7							NCBP2
								CDC23							SNW1
								ANAPC10							ACIN1
								ANAPC11							SNRNP200
								CDC26							SF3B3
								ANAPC13							SF3B1
								CDC20							LSM5
								PTTG1							PRPF6
								PTTG2							PRPF40B
								ESPL1							LSM4
								SMC1A							SYF2
								SMC1B							PRPF31
								SMC3							LSM3
								STAG2							RBMXL2
								STAG1							RBMX
								RAD21							PRPF19
								TTK							TRA2A
								BUB1							CRNKL1
								BUB3							CDC40
								BUB1B							CWC15
								MAD1L1							PPIL1
								MAD2L1							LSM7
								MAD2L2							WBP11
								FZR1							MAGOHB
								CDC14B							PRPF38B
								CDC14A							PRPF40A
								ATR							RBM22
								ATM							CTNNBL1
								TP53							XAB2
								CHEK1							THOC2
								CHEK2							ISY1
								CREBBP							LSM2
								EP300							RBM25
								PRKDC							SF3B5
								MDM2							THOC3
								GADD45A							PHF5A
								GADD45B							PRPF38A
								GADD45G							RBM17
								PCNA							RBMXL3
								SFN							HNRNPA1L2
								CDC25A							CCDC12
								ORC1							ZMAT2
								ORC2							U2AF1L4
								ORC3							HNRNPA3
								ORC4							HNRNPCL1
								ORC5							RBMXL1
								ORC6
								MCM2
								MCM3
								MCM4
								MCM5
								MCM6
								MCM7
